# Supplementary material for: The People versus Behavioral Science: Alignment between lay and scientific understanding of compliance
Source: PLoS One. 2026 Jan 2;21(1):e0338675. doi: 10.1371/journal.pone.0338675 (PMC12758818; doi:10.1371/journal.pone.0338675)
Supplement: S4 File — (XLSX) [file pone.0338675.s004.xlsx]

## Sheet: Sheet1
Study	Type	Mechanism	(Label in paper)	Significant	Notes
Van Rooij et al. (2020). Compliance with COVID-19 mitigation measures in the United States. Amsterdam law school research paper, (2020-21).	Correlations	Costs of compliance	ibid	.03 (ns)
		Benefits of compliance	Perceived threat	.24**
		Deterrence (certainty)	Certainty	.03 (ns)
		Deterrence (severity)	Severity	-.01 (ns)
		Social norms	Descriptive social norms	.19**
		Substantive legitimacy (moral)	Specific moral alignment	.34**
		Substantive legitimacy (support)	Support for current policies	-.06*
		Duty to obey	Normative OOL	.14**
		Knowledge of the rules	(not tested)
		Understanding the rules	Clarity current measures	.12**
		Practical capacity to comply	Capacity to comply	.35**
		Self-control	Impulsivity	-.21**
		Negative emotions	ibid	.10**
		Opportunities for offending	Opportunity to violate	-.14**
	Regression coefficients	Costs of compliance	ibid	.02 (ns)
		Benefits of compliance	Perceived threat	.06 (ns)
		Deterrence (certainty)	Certainty	.01 (ns)
		Deterrence (severity)	Severity	-.00 (ns)
		Social norms	Descriptive social norms	.06**
		Substantive legitimacy (moral)	Specific moral alignment	.10**
		Substantive legitimacy (support)	Support for current policies	-.03 (ns)
		Duty to obey	Normative OOL	.01 (ns)
		Knowledge of the rules	(not tested)
		Understanding the rules	Clarity current measures	.02 (ns)
		Practical capacity to comply	Capacity to comply	.09***
		Self-control	Impulsivity	-.19***
		Negative emotions	ibid	.09**
		Opportunities for offending	Opportunity to violate	-.05***
(Kuiper et al (2020). The intelligent lockdown: Compliance with COVID-19 mitigation measures in the Netherlands. Amsterdam Law School Research Paper, (2020-20)).	Correlations	Costs of compliance	ibid	.04 (ns)	This working paper was published as Kuiper et al. (2023) in Journal of Business Ethics, with a different (network) analysis
		Benefits of compliance	Perceived threat	.23**
		Deterrence (certainty)	Certainty	.00 (ns)
		Deterrence (severity)	Severity	.04 (ns)
		Social norms	Social norms	.07*
		Substantive legitimacy (moral)	Specific moral alignment	.37**
		Substantive legitimacy (support)	Support for current policies	.05 (ns)
		Duty to obey	Normative OOL	.19**
		Knowledge of the rules	Knowledge	.24**
		Understanding the rules	Clarity current measures	.07*
		Practical capacity to comply	Capacity to comply	.29**
		Self-control	Impulsivity	-.10**
		Negative emotions	ibid	.07*
		Opportunities for offending	Opportunity to violate	-.10**
	Regression coefficients	Costs of compliance	ibid	.03 (ns)
		Benefits of compliance	Perceived threat	.07*
		Deterrence (certainty)	Certainty	-.02 (ns)
		Deterrence (severity)	Severity	.04 (ns)
		Social norms	Social norms	.04 (ns)
		Substantive legitimacy (moral)	Specific moral alignment/moral belief	.13**
		Substantive legitimacy (support)	Support for current policies	-.05 (ns)
		Duty to obey	Normative OOL	.02 (ns)
		Knowledge of the rules	Knowledge	.08***
		Understanding the rules	Clarity current measures	.02 (ns)
		Practical capacity to comply	Capacity to comply	.12***
		Self-control	Impulsivity	-.13**
		Negative emotions	ibid	.00 (ns)
		Opportunities for offending	Opportunity to violate	-.06*
Kuiper et al. (2023). A network approach to compliance: A complexity science understanding of how rules shape behavior. Journal of Business Ethics, 184(2), 479-504.	Correlations	Costs of compliance	ibid	.04 (ns)	Published version of working paper Kuiper et al (2020). The intelligent lockdown: Compliance with COVID-19 mitigation measures in the Netherlands. Amsterdam Law School Research Paper, (2020-20).
		Benefits of compliance	Perceived threat	.23**	(note: where results differ compared to working paper this is due to differences in included covariates)
		Deterrence (certainty)	Certainty of punishment	-.01 (ns)
		Deterrence (severity)	Severity of punishment	.05 (ns)
		Social norms	Social norms	.08*
		Substantive legitimacy (moral)	Moral support	.37**
		Substantive legitimacy (support)	Support for policies	-.05 (ns)
		Duty to obey	Obligation to obey the law	.20**
		Knowledge of the rules	Knowledge of measures	.24**
		Understanding the rules	Clarity of measures	.08*
		Practical capacity to comply	Capacity to comply	.23**
		Self-control	Impulsivity	-.10**
		Negative emotions	ibid	.06*
		Opportunities for offending	Opportunity to violate	-.08*
	Regression coefficients	Costs of compliance	ibid	.04 (ns)
		Benefits of compliance	Perceived threat	.07*
		Deterrence (certainty)	Certainty of punishment	-.03 (ns)
		Deterrence (severity)	Severity of punishment	.04 (ns)
		Social norms	Social norms	.05 (ns)
		Substantive legitimacy (moral)	Moral support	.13***
		Substantive legitimacy (support)	Support for policies	-.05 (ns)
		Duty to obey	Obligation to obey the law	.02 (ns)
		Knowledge of the rules	Knowledge of measures	.08***
		Understanding the rules	Clarity of measures	.02 (ns)
		Practical capacity to comply	Capacity to comply	.09***
		Self-control	Impulsivity	-.12***
		Negative emotions	ibid	.00 (ns)
		Opportunities for offending	Opportunity to violate	-.06*
Kooistra et al. (2020). Mitigating covid-19 in a nationally representative uk sample: Personal abilities and obligation to obey the law shape compliance with mitigation measures. Amsterdam Law School Research Paper, (2020-19).	Correlations	Costs of compliance	ibid	.02 (ns)	Indicates correlations with safe distance measures
		Benefits of compliance	Perceived threat	.16**
		Deterrence (certainty)	Certainty	.06 (ns)
		Deterrence (severity)	Severity	-.04 (ns)
		Social norms	Social norms	.11**
		Substantive legitimacy (moral)	Specific moral alignment	.24**
		Substantive legitimacy (support)	Support for current policies	.07 (ns)
		Duty to obey	Normative OOL	.15**
		Knowledge of the rules	Knowledge	.10**
		Understanding the rules	Clarity current measures	.12**
		Practical capacity to comply	Capacity to comply	.26**
		Self-control	Impulsivity	-.04 (ns)
		Negative emotions	ibid	.04 (ns)
		Opportunities for offending	Opportunity to violate	-.13**
	Regression coefficients	Costs of compliance	ibid	.03 (ns)	Indicates coefficients for safe distance measures
		Benefits of compliance	Perceived threat	.00 (ns)
		Deterrence (certainty)	Certainty	-.01 (ns)
		Deterrence (severity)	Severity	.00 (ns)
		Social norms	Social norms	-.04 (ns)
		Substantive legitimacy (moral)	Specific moral alignment	.11 (ns)
		Substantive legitimacy (support)	Support for current policies	-.01 (ns)
		Duty to obey	Normative OOL	.03 (ns)
		Knowledge of the rules	Knowledge	.10 (ns)
		Understanding the rules	Clarity current measures	.04 (ns)
		Practical capacity to comply	Capacity to comply	.11**
		Self-control	Impulsivity	.08 (ns)
		Negative emotions	ibid	.01 (ns)
		Opportunities for offending	Opportunity to violate	-.08**
Reinders Folmer et al. (2020). Compliance in the 1.5 meter society: Longitudinal analysis of citizens’ adherence to COVID-19 mitigation measures in a representative sample in the Netherlands. Amsterdam Law School Research Paper, (2020-33).	Correlations	Costs of compliance	ibid	.01 (ns)	Early May
		Benefits of compliance	Perceived health threat	.26**
		Deterrence (certainty)	Punishment certainty	.05*
		Deterrence (severity)	Punishment severity	.03 (ns)
		Social norms	Descriptive social norms	.21**
		Substantive legitimacy (moral)	Moral alignment	.32**
		Substantive legitimacy (support)	Evaluation authority response	.08**
		Duty to obey	Rule orientation	.21**
		Knowledge of the rules	(not reported)
		Understanding the rules	Clarity measures	.21**
		Practical capacity to comply	Capacity to comply	.42**
		Self-control	Impulsivity	-.20**
		Negative emotions	ibid	-.02 (ns)
		Opportunities for offending	Opportunity to violate	-.07**
	Correlations	Costs of compliance	ibid	.01 (ns)	Late May
		Benefits of compliance	Perceived health threat	.32**
		Deterrence (certainty)	Punishment certainty	.03 (ns)
		Deterrence (severity)	Punishment severity	-.01 (ns)
		Social norms	Descriptive social norms	.25**
		Substantive legitimacy (moral)	Moral alignment	.35**
		Substantive legitimacy (support)	Evaluation authority response	.18**
		Duty to obey	Rule orientation	.21**
		Knowledge of the rules	(not reported)
		Understanding the rules	Clarity measures	.26**
		Practical capacity to comply	Capacity to comply	.42**
		Self-control	Impulsivity	-.18**
		Negative emotions	ibid	.01 (ns)
		Opportunities for offending	Opportunity to violate	-.05*
	Regression coefficients	Costs of compliance	ibid	.05*	Early May
		Benefits of compliance	Perceived health threat	.10***
		Deterrence (certainty)	Punishment certainty	.00 (ns)
		Deterrence (severity)	Punishment severity	.02 (ns)
		Social norms	Descriptive social norms	.06*
		Substantive legitimacy (moral)	Moral alignment	.10***
		Substantive legitimacy (support)	Authority response	-.05**
		Duty to obey	Rule orientation	.08**
		Knowledge of the rules	Knowledge of measures	.10 (ns)
		Understanding the rules	Clarity of measures	.06*
		Practical capacity to comply	Practical capacity to comply	.42***
		Self-control	Impulsivity	-.09*
		Negative emotions	ibid	.02 (ns)
		Opportunities for offending	Opportunity to violate	-.02 (ns)
	Regression coefficients	Costs of compliance	ibid	.03 (ns)	Late May
		Benefits of compliance	Perceived health threat	.13***
		Deterrence (certainty)	Punishment certainty	.01 (ns)
		Deterrence (severity)	Punishment severity	.00 (ns)
		Social norms	Descriptive social norms	.08**
		Substantive legitimacy (moral)	Moral alignment	.07**
		Substantive legitimacy (support)	Authority response	-.02 (ns)
		Duty to obey	Rule orientation	.07**
		Knowledge of the rules	Knowledge of measures	.11 (ns)
		Understanding the rules	Clarity of measures	.01 (ns)
		Practical capacity to comply	Practical capacity to comply	.36***
		Self-control	Impulsivity	-.12***
		Negative emotions	ibid	.03 (ns)
		Opportunities for offending	Opportunity to violate	-.04**
Reinders Folmer et al. (2020). Sustaining compliance with Covid-19 mitigation measures? Understanding distancing behavior in the Netherlands during June 2020. Understanding distancing behavior in the Netherlands during June.	Correlations	Costs of compliance	ibid	-.00 (ns)	Early June
		Benefits of compliance	Perceived health threat	.32**
		Deterrence (certainty)	Punishment certainty	.02 (ns)
		Deterrence (severity)	Punishment severity	.03 (ns)
		Social norms	Descriptive social norms	.31**
		Substantive legitimacy (moral)	Moral alignment	.42**
		Substantive legitimacy (support)	Evaluation authority response	.19**
		Duty to obey	Rule orientation	.25**
		Knowledge of the rules	Current measures	.14**
		Understanding the rules	Clarity measures	.22**
		Practical capacity to comply	Capacity to comply	.47**
		Self-control	Impulsivity	-.20**
		Negative emotions	ibid	-.03 (ns)
		Opportunities for offending	Opportunity to violate	-.01 (ns)
	Correlations	Costs of compliance	ibid	.01 (ns)	Late June
		Benefits of compliance	Perceived health threat	.35**
		Deterrence (certainty)	Punishment certainty	.04*
		Deterrence (severity)	Punishment severity	.02 (ns)
		Social norms	Descriptive social norms	.32**
		Substantive legitimacy (moral)	Moral alignment	.42**
		Substantive legitimacy (support)	Evaluation authority response	.20**
		Duty to obey	Rule orientation	.27**
		Knowledge of the rules	Current measures	.21**
		Understanding the rules	Clarity measures	.22**
		Practical capacity to comply	Capacity to comply	.48**
		Self-control	Impulsivity	-.15**
		Negative emotions	ibid	-.01 (ns)
		Opportunities for offending	Opportunity to violate	-.04 (ns)
	Regression coefficients	Costs of compliance	ibid	.03 (ns)	Early June
		Benefits of compliance	Perceived health threat	.08**
		Deterrence (certainty)	Punishment certainty	.01 (ns)
		Deterrence (severity)	Punishment severity	-.02 (ns)
		Social norms	Descriptive social norms	.11***
		Substantive legitimacy (moral)	Moral alignment	.15***
		Substantive legitimacy (support)	Authority response	-.02 (ns)
		Duty to obey	Rule orientation	.08**
		Knowledge of the rules	Knowledge of measures	.16 (ns)
		Understanding the rules	Clarity of measures	-.00 (ns)
		Practical capacity to comply	Practical capacity to comply	.42***
		Self-control	Impulsivity	-.13***
		Negative emotions	ibid	.01 (ns)
		Opportunities for offending	Opportunity to violate	-.01 (ns)
	Regression coefficients	Costs of compliance	ibid	-.00 (ns)	Late June
		Benefits of compliance	Perceived health threat	.12***
		Deterrence (certainty)	Punishment certainty	.04*
		Deterrence (severity)	Punishment severity	.02 (ns)
		Social norms	Descriptive social norms	.14***
		Substantive legitimacy (moral)	Moral alignment	.13***
		Substantive legitimacy (support)	Authority response	-.06*
		Duty to obey	Rule orientation	.09**
		Knowledge of the rules	Knowledge of measures	.31**
		Understanding the rules	Clarity of measures	-.00 (ns)
		Practical capacity to comply	Practical capacity to comply	.41***
		Self-control	Impulsivity	-.06*
		Negative emotions	ibid	.07**
		Opportunities for offending	Opportunity to violate	-.04*
Reinders Folmer et al. (2020). Maintaining compliance when the virus returns: understanding adherence to social distancing measures in the Netherlands in July 2020. Amsterdam Law School Research Paper, (2020-53).	Correlations	Costs of compliance	ibid	.05*	Early July
		Benefits of compliance	Perceived health threat	.36**
		Deterrence (certainty)	Punishment certainty	.02 (ns)
		Deterrence (severity)	Punishment severity	.01 (ns)
		Social norms	Descriptive social norms	.33**
		Substantive legitimacy (moral)	Moral alignment	.46**
		Substantive legitimacy (support)	Evaluation authority response	.17**
		Duty to obey	Rule orientation	.22**
		Knowledge of the rules	Current measures	.17**
		Understanding the rules	Clarity measures	.23**
		Practical capacity to comply	Capacity to comply	.51**
		Self-control	Impulsivity	-.20**
		Negative emotions	ibid	.02 (ns)
		Opportunities for offending	Opportunity to violate	-.01 (ns)
	Correlations	Costs of compliance	ibid	.02 (ns)	Late July
		Benefits of compliance	Perceived health threat	.36**
		Deterrence (certainty)	Punishment certainty	.02 (ns)
		Deterrence (severity)	Punishment severity	.05*
		Social norms	Descriptive social norms	.33**
		Substantive legitimacy (moral)	Moral alignment	.41**
		Substantive legitimacy (support)	Evaluation authority response	.20**
		Duty to obey	Rule orientation	.20**
		Knowledge of the rules	Current measures	.15**
		Understanding the rules	Clarity measures	.27**
		Practical capacity to comply	Capacity to comply	.49**
		Self-control	Impulsivity	-.16**
		Negative emotions	ibid	-.02 (ns)
		Opportunities for offending	Opportunity to violate	-.04*
	Regression coefficients	Costs of compliance	ibid	.04 (ns)	Early July
		Benefits of compliance	Perceived health threat	.10***
		Deterrence (certainty)	Punishment certainty	.01 (ns)
		Deterrence (severity)	Punishment severity	-.01 (ns)
		Social norms	Descriptive social norms	.13***
		Substantive legitimacy (moral)	Moral alignment	.19***
		Substantive legitimacy (support)	Authority response	-.06**
		Duty to obey	Rule orientation	.06*
		Knowledge of the rules	Knowledge of measures	.16 (ns)
		Understanding the rules	Clarity of measures	.01 (ns)
		Practical capacity to comply	Practical capacity to comply	.44***
		Self-control	Impulsivity	-.12**
		Negative emotions	ibid	.06**
		Opportunities for offending	Opportunity to violate	-.05**
	Regression coefficients	Costs of compliance	ibid	.04 (ns)	Late July
		Benefits of compliance	Perceived health threat	.13***
		Deterrence (certainty)	Punishment certainty	.01 (ns)
		Deterrence (severity)	Punishment severity	-.00 (ns)
		Social norms	Descriptive social norms	.17***
		Substantive legitimacy (moral)	Moral alignment	.18***
		Substantive legitimacy (support)	Authority response	-.04 (ns)
		Duty to obey	Rule orientation	.03 (ns)
		Knowledge of the rules	Knowledge of measures	.09 (ns)
		Understanding the rules	Clarity of measures	.01 (ns)
		Practical capacity to comply	Practical capacity to comply	.44***
		Self-control	Impulsivity	-.10**
		Negative emotions	ibid	.06**
		Opportunities for offending	Opportunity to violate	-.04*
(Reinders Folmer et al. (2020). Social Distancing in America: Understanding Long-term Adherence to COVID-19 Mitigation Recommendations. Amsterdam Law School Research Paper, (2020-62)).	Correlations	Costs of compliance	Cost of adherence	.07**	Published as Reinders Folmer et al. (2021). Social distancing in America: understanding long-term adherence to COVID-19 mitigation recommendations. PloS one, 16(9), e0257945.
		Benefits of compliance	Perceived health threat	.36**	May
		Deterrence (certainty)	Punishment certainty	.06**
		Deterrence (severity)	Punishment severity	-.04 (ns)
		Social norms	Descriptive social norms	.28**
		Substantive legitimacy (moral)	Moral alignment	.48**
		Substantive legitimacy (support)	Evaluation authority response	.05*
		Duty to obey	Rule orientation	.22**
		Knowledge of the rules	Current measures	.16**
		Understanding the rules	Clarity measures	.20**
		Practical capacity to comply	Capacity to adhere	.51**
		Self-control	Impulsivity	-.14**
		Negative emotions	ibid	.07**
		Opportunities for offending	Opportunity to violate	-.05*
	Correlations	Costs of compliance	Cost of adherence	.06**	June
		Benefits of compliance	Perceived health threat	.41**
		Deterrence (certainty)	Punishment certainty	.05*
		Deterrence (severity)	Punishment severity	-.02 (ns)
		Social norms	Descriptive social norms	.24**
		Substantive legitimacy (moral)	Moral alignment	.45**
		Substantive legitimacy (support)	Evaluation authority response	.09**
		Duty to obey	Rule orientation	.13**
		Knowledge of the rules	Current measures	.19**
		Understanding the rules	Clarity measures	.20**
		Practical capacity to comply	Capacity to adhere	.48**
		Self-control	Impulsivity	-.09**
		Negative emotions	ibid	.10**
		Opportunities for offending	Opportunity to violate	.03 (ns)
	Correlations	Costs of compliance	Cost of adherence	.09**	July
		Benefits of compliance	Perceived health threat	.37**
		Deterrence (certainty)	Punishment certainty	.05*
		Deterrence (severity)	Punishment severity	-.01 (ns)
		Social norms	Descriptive social norms	.28**
		Substantive legitimacy (moral)	Moral alignment	.43**
		Substantive legitimacy (support)	Evaluation authority response	.02 (ns)
		Duty to obey	Rule orientation	.13**
		Knowledge of the rules	Current measures	.13**
		Understanding the rules	Clarity measures	.21**
		Practical capacity to comply	Capacity to adhere	.51**
		Self-control	Impulsivity	-.10**
		Negative emotions	ibid	.10**
		Opportunities for offending	Opportunity to violate	.03 (ns)
	Regression coefficients	Costs of compliance	Cost of adherence	.03 (ns)	May
		Benefits of compliance	Perceived health threat	.12***
		Deterrence (certainty)	Punishment certainty	.03 (ns)
		Deterrence (severity)	Punishment severity	-.01 (ns)
		Social norms	Descriptive social norms	.03 (ns)
		Substantive legitimacy (moral)	Moral alignment	.28***
		Substantive legitimacy (support)	Authority response	-.01 (ns)
		Duty to obey	Rule orientation	.01 (ns)
		Knowledge of the rules	Knowledge of measures	.23 (ns)
		Understanding the rules	Clarity of measures	-.03 (ns)
		Practical capacity to comply	Practical capacity to adhere	.53***
		Self-control	Impulsivity	-.11**
		Negative emotions	ibid	.01 (ns)
		Opportunities for offending	Opportunity to violate	-.01 (ns)
	Regression coefficients	Costs of compliance	Cost of adherence	-.00 (ns)	June
		Benefits of compliance	Perceived health threat	.15***
		Deterrence (certainty)	Punishment certainty	.00 (ns)
		Deterrence (severity)	Punishment severity	-.01 (ns)
		Social norms	Descriptive social norms	.02 (ns)
		Substantive legitimacy (moral)	Moral alignment	.24***
		Substantive legitimacy (support)	Authority response	-.00 (ns)
		Duty to obey	Rule orientation	.02 (ns)
		Knowledge of the rules	Knowledge of measures	.27**
		Understanding the rules	Clarity of measures	.00 (ns)
		Practical capacity to comply	Practical capacity to adhere	.49***
		Self-control	Impulsivity	-.07*
		Negative emotions	ibid	.04*
		Opportunities for offending	Opportunity to violate	-.03 (ns)
	Regression coefficients	Costs of compliance	Cost of adherence	.04 (ns)	July
		Benefits of compliance	Perceived health threat	.11**
		Deterrence (certainty)	Punishment certainty	-.02 (ns)
		Deterrence (severity)	Punishment severity	.00 (ns)
		Social norms	Descriptive social norms	.05 (ns)
		Substantive legitimacy (moral)	Moral alignment	.22***
		Substantive legitimacy (support)	Authority response	-.01 (ns)
		Duty to obey	Rule orientation	-.02 (ns)
		Knowledge of the rules	Knowledge of measures	.11 (ns)
		Understanding the rules	Clarity of measures	-.02 (ns)
		Practical capacity to comply	Practical capacity to adhere	.53***
		Self-control	Impulsivity	-.08*
		Negative emotions	ibid	-.01 (ns)
		Opportunities for offending	Opportunity to violate	-.03 (ns)
Reinders Folmer et al. (2021). Social distancing in America: understanding long-term adherence to COVID-19 mitigation recommendations. PloS one, 16(9), e0257945.	Regression coefficients	Costs of compliance	Personal costs	.03*	Published version of working paper Reinders Folmer et al. (2020). Social Distancing in America: Understanding Long-term Adherence to COVID-19 Mitigation Recommendations. Amsterdam Law School Research Paper, (2020-62).
		Benefits of compliance	Perceived health threat	.13***	(note: where results differ compared to working paper this is due to differences in the tested model and included covariates)
		Deterrence (certainty)	Punishment certainty	.01 (ns)
		Deterrence (severity)	Punishment severity	-.00 (ns)
		Social norms	Descriptive social norms	.03*
		Substantive legitimacy (moral)	Moral alignment	.25***
		Substantive legitimacy (support)	Authority response	-.01 (ns)
		Duty to obey	Obligation to obey the law (general)	.01 (ns)
		Knowledge of the rules	Knowledge of measures	.18**
		Understanding the rules	Clarity of measures	-.02 (ns)
		Practical capacity to comply	Capacity to comply	.52***
		Self-control	Impulsivity	-.08***
		Negative emotions	ibid	.02 (ns)
		Opportunities for offending	Opportunity to violate	-.03**
(De Bruijn et al. (2020). Why did Israelis comply with COVID-19 Mitigation Measures during the initial first wave lockdown?. Amsterdam Law School Research Paper, (2020-52)).	Correlations	Costs of compliance	ibid	-.03 (ns)	Published as: de Bruijn et al. (2023). Cross-theoretical compliance: An integrative compliance analysis of COVID-19 mitigation responses in Israel. Administration & Society, 55(4), 635-670.
		Benefits of compliance	Perceived threat	.15**
		Deterrence (certainty)	Deterrence certainty	.15**
		Deterrence (severity)	Deterrence severity	.05 (ns)
		Social norms	Social norms	.27*
		Substantive legitimacy (moral)	Specific moral alignment	.37**
		Substantive legitimacy (support)	Support for current policies	.09*
		Duty to obey	Normative OOL	-.27**
		Knowledge of the rules	(not reported)
		Understanding the rules	(not reported)
		Practical capacity to comply	Capacity to comply	.47**
		Self-control	Impulsivity	-.15**
		Negative emotions	ibid	.02 (ns)
		Opportunities for offending	Opportunity to violate	-.37**
	Regression coefficients	Costs of compliance	ibid	-.01 (ns)
		Benefits of compliance	Perceived threat	.03 (ns)
		Deterrence (certainty)	Certainty	.02 (ns)
		Deterrence (severity)	Severity	.02 (ns)
		Social norms	Social norms	.04 (ns)
		Substantive legitimacy (moral)	Moral belief	.11*
		Substantive legitimacy (support)	Support for current policies	-.02 (ns)
		Duty to obey	Normative OOL	.06*
		Knowledge of the rules	(not reported)
		Understanding the rules	(not reported)
		Practical capacity to comply	Capacity to comply	.19***
		Self-control	Impulsivity	-.03 (ns)
		Negative emotions	ibid	.03 (ns)
		Opportunities for offending	Opportunity to violate	-.09***
de Bruijn et al. (2023). Cross-theoretical compliance: An integrative compliance analysis of COVID-19 mitigation responses in Israel. Administration & Society, 55(4), 635-670.	Correlations	Costs of compliance	ibid	-.03 (ns)	Published version of De Bruijn et al. (2020). Why did Israelis comply with COVID-19 Mitigation Measures during the initial first wave lockdown?. Amsterdam Law School Research Paper, (2020-52).
		Benefits of compliance	Perceived threat	.15**	(note: where results differ compared to working paper this is due to differences in regression approach (nonsignificant correlates excluded from regression)).
		Deterrence (certainty)	Punishment certainty	.15**
		Deterrence (severity)	Punishment severity	.05 (ns)
		Social norms	Social norms	.27**
		Substantive legitimacy (moral)	Moral alignment	.37**
		Substantive legitimacy (support)	Authority evaluation	.09*
		Duty to obey	General OOL	.27**
		Knowledge of the rules	(not reported)
		Understanding the rules	(not reported)
		Practical capacity to comply	Practical capacity to comply	.47**
		Self-control	Impulsivity	-.15**
		Negative emotions	ibid	.02 (ns)
		Opportunities for offending	Opportunity to violate	-.37**
	Regression coefficients	Costs of compliance	ibid
		Benefits of compliance	Perceived threat	.02 (ns)
		Deterrence (certainty)	Punishment certainty	.03 (ns)
		Deterrence (severity)	(not reported)
		Social norms	Social norms	.02 (ns)
		Substantive legitimacy (moral)	Moral alignment	.11*
		Substantive legitimacy (support)	Authority evaluation	-.02 (ns)
		Duty to obey	General OOL	.06*
		Knowledge of the rules	(not reported)
		Understanding the rules	(not reported)
		Practical capacity to comply	Capacity to comply	.19***
		Self-control	Impulsivity	.01 (ns)
		Negative emotions	(not reported)
		Opportunities for offending	Opportunity to violate	-.09***
Liu et al. (2023). Situational Voluntary Compliance. China Review, 23(3), 31-69.	Correlations	Costs of compliance	ibid	.00 (ns)
		Benefits of compliance	Perceived threat	.18*
		Deterrence (certainty)	Punishment certainty	-.04 (ns)
		Deterrence (severity)	Punishment severity	.12*
		Social norms	Descriptive social norms	.31*
		Substantive legitimacy (moral)	Substantive support	.26*
		Substantive legitimacy (support)	(not reported)
		Duty to obey	OOL (general)	.15*
		Knowledge of the rules	(not reported)
		Understanding the rules	(not reported)
		Practical capacity to comply	Practical capacity to comply	.49*
		Self-control	Impulsivity	-.14*
		Negative emotions	ibid	-.08*
		Opportunities for offending	Opportunity to violate	-.15*
	Regression coefficients	Costs of compliance	ibid	-.01 (ns)
		Benefits of compliance	Perceived threat	.06*
		Deterrence (certainty)	Punishment certainty	.02 (ns)
		Deterrence (severity)	Punishment severity	.05**
		Social norms	Descriptive social norms	.05 (ns)
		Substantive legitimacy (moral)	Substantive support	.10**
		Substantive legitimacy (support)	(not reported)
		Duty to obey	OOL (general)	.01 (ns)
		Knowledge of the rules	(not reported)
		Understanding the rules	(not reported)
		Practical capacity to comply	Practical capacity to comply	.60**
		Self-control	Impulsivity	-.05 (ns)
		Negative emotions	ibid	-.03 (ns)
		Opportunities for offending	Opportunity to violate	-.03 (ns)

## Sheet: Sheet2
Correlations	Costs of compliance	Benefits of compliance (perceived threat)	Deterrence (punishment likelihood)	Deterrence (punishment severity)	Social norms	Moral alignment	Perceived effectiveness and proportionality	Duty to obey	Knowledge of the rules	Understanding the rules	Practical capacity to comply	Impulsivity	Negative emotions	Opportunity to violate	Notes
Van Rooij et al. (2020). Compliance with COVID-19 mitigation measures in the United States. Amsterdam law school research paper, (2020-21).	0.03	0.24	0.03	-0.01	0.19	0.34	-0.06	0.14		0.12	0.35	-0.21	0.1	-0.14
Kuiper et al. (2023). A network approach to compliance: A complexity science understanding of how rules shape behavior. Journal of Business Ethics, 184(2), 479-504.	0.04	0.23	-0.01	0.05	0.08	0.37	-0.05	0.2	0.24	0.08	0.23	-0.1	0.06	-0.08
Kooistra et al. (2020). Mitigating covid-19 in a nationally representative uk sample: Personal abilities and obligation to obey the law shape compliance with mitigation measures. Amsterdam Law School Research Paper, (2020-19).	0.02	0.16	0.06	-0.04	0.11	0.24	0.07	0.15	0.1	0.12	0.26	-0.04	0.04	-0.13
Reinders Folmer et al. (2020). Compliance in the 1.5 meter society: Longitudinal analysis of citizens’ adherence to COVID-19 mitigation measures in a representative sample in the Netherlands. Amsterdam Law School Research Paper, (2020-33).	0.01	0.26	0.05	0.03	0.21	0.32	0.08	0.21		0.21	0.42	-0.2	-0.02	-0.07	Early May
Reinders Folmer et al. (2020). Compliance in the 1.5 meter society: Longitudinal analysis of citizens’ adherence to COVID-19 mitigation measures in a representative sample in the Netherlands. Amsterdam Law School Research Paper, (2020-33).	0.01	0.32	0.03	-0.01	0.25	0.35	0.18	0.21		0.26	0.42	-0.18	0.01	-0.05	Late May
Reinders Folmer et al. (2020). Sustaining compliance with Covid-19 mitigation measures? Understanding distancing behavior in the Netherlands during June 2020. Understanding distancing behavior in the Netherlands during June.	0	0.32	0.02	0.03	0.31	0.42	0.19	0.25	0.14	0.22	0.47	-0.2	-0.03	-0.01	Early June
Reinders Folmer et al. (2020). Sustaining compliance with Covid-19 mitigation measures? Understanding distancing behavior in the Netherlands during June 2020. Understanding distancing behavior in the Netherlands during June.	0.01	0.35	0.04	0.02	0.32	0.42	0.2	0.27	0.21	0.22	0.48	-0.15	-0.01	-0.04	Late June
Reinders Folmer et al. (2020). Maintaining compliance when the virus returns: understanding adherence to social distancing measures in the Netherlands in July 2020. Amsterdam Law School Research Paper, (2020-53).	0.05	0.36	0.02	0.01	0.33	0.46	0.17	0.22	0.17	0.23	0.51	-0.2	0.02	-0.01	Early July
Reinders Folmer et al. (2020). Maintaining compliance when the virus returns: understanding adherence to social distancing measures in the Netherlands in July 2020. Amsterdam Law School Research Paper, (2020-53).	0.02	0.36	0.02	0.05	0.33	0.41	0.2	0.2	0.15	0.27	0.49	-0.16	-0.02	-0.04	Late July
(Reinders Folmer et al. (2020). Social Distancing in America: Understanding Long-term Adherence to COVID-19 Mitigation Recommendations. Amsterdam Law School Research Paper, (2020-62)).	0.07	0.36	0.06	-0.04	0.28	0.48	0.05	0.22	0.16	0.2	0.51	-0.14	0.07	-0.05	May	(note: working paper used because published version does not present correlations).
(Reinders Folmer et al. (2020). Social Distancing in America: Understanding Long-term Adherence to COVID-19 Mitigation Recommendations. Amsterdam Law School Research Paper, (2020-62)).	0.06	0.41	0.05	-0.02	0.24	0.45	0.09	0.13	0.19	0.2	0.48	-0.09	0.1	0.03	June	(note: working paper used because published version does not present correlations).
(Reinders Folmer et al. (2020). Social Distancing in America: Understanding Long-term Adherence to COVID-19 Mitigation Recommendations. Amsterdam Law School Research Paper, (2020-62)).	0.09	0.37	0.05	-0.01	0.28	0.43	0.02	0.13	0.13	0.21	0.51	-0.1	0.1	0.03	July	(note: working paper used because published version does not present correlations).
de Bruijn et al. (2023). Cross-theoretical compliance: An integrative compliance analysis of COVID-19 mitigation responses in Israel. Administration & Society, 55(4), 635-670.	-0.03	0.15	0.15	0.05	0.27	0.37	0.09	0.27			0.47	-0.15	0.02	-0.37
Liu et al. (2023). Situational Voluntary Compliance. China Review, 23(3), 31-69.	0	0.18	-0.04	0.12	0.31	0.26		0.15			0.49	-0.14	-0.08	-0.15
Mean association	0.0271429	0.290714	0.0378571	0.0164286	0.250714	0.38	0.0946154	0.196429	0.165556	0.195	0.435	-0.147143	0.0257143	-0.0771429
% support	0.2857	1	0.4286	0.1429	1	1	0.7692	1	1	1	1	0.9286	0.4286	0.6429
Regression coefficients	Costs of compliance	Benefits of compliance (perceived threat)	Deterrence (punishment likelihood)	Deterrence (punishment severity)	Social norms	Moral alignment	Perceived effectiveness and proportionality	Duty to obey	Knowledge of the rules	Understanding the rules	Practical capacity to comply	Impulsivity	Negative emotions	Opportunity to violate	Notes
Van Rooij et al. (2020). Compliance with COVID-19 mitigation measures in the United States. Amsterdam law school research paper, (2020-21).	0.02	0.06	0.01	0	0.06	0.1	-0.03	0.01		0.02	0.09	-0.19	0.09	-0.05
Kuiper et al. (2023). A network approach to compliance: A complexity science understanding of how rules shape behavior. Journal of Business Ethics, 184(2), 479-504.	0.04	0.07	-0.03	0.04	0.05	0.13	-0.05	0.02	0.08	0.02	0.09	-0.12	0	-0.06
Kooistra et al. (2020). Mitigating covid-19 in a nationally representative uk sample: Personal abilities and obligation to obey the law shape compliance with mitigation measures. Amsterdam Law School Research Paper, (2020-19).	0.03	0	-0.01	0	-0.04	0.11	-0.01	0.03	0.1	0.04	0.11	0.08	0.01	-0.08
Reinders Folmer et al. (2020). Compliance in the 1.5 meter society: Longitudinal analysis of citizens’ adherence to COVID-19 mitigation measures in a representative sample in the Netherlands. Amsterdam Law School Research Paper, (2020-33).	0.05	0.1	0	0.02	0.06	0.1	-0.05	0.08	0.1	0.06	0.42	-0.09	0.02	-0.02	Early May
Reinders Folmer et al. (2020). Compliance in the 1.5 meter society: Longitudinal analysis of citizens’ adherence to COVID-19 mitigation measures in a representative sample in the Netherlands. Amsterdam Law School Research Paper, (2020-33).	0.03	0.13	0.01	0	0.08	0.07	-0.02	0.07	0.11	0.01	0.36	-0.12	0.03	-0.04	Late May
Reinders Folmer et al. (2020). Sustaining compliance with Covid-19 mitigation measures? Understanding distancing behavior in the Netherlands during June 2020. Understanding distancing behavior in the Netherlands during June.	0.03	0.08	0.01	-0.02	0.11	0.15	-0.02	0.08	0.16	0	0.42	-0.13	0.01	-0.01	Early June
Reinders Folmer et al. (2020). Sustaining compliance with Covid-19 mitigation measures? Understanding distancing behavior in the Netherlands during June 2020. Understanding distancing behavior in the Netherlands during June.	0	0.12	0.04	0.02	0.14	0.13	-0.06	0.09	0.31	0	0.41	-0.06	0.07	-0.04	Late June
Reinders Folmer et al. (2020). Maintaining compliance when the virus returns: understanding adherence to social distancing measures in the Netherlands in July 2020. Amsterdam Law School Research Paper, (2020-53).	0.04	0.1	0.01	-0.01	0.13	0.19	-0.06	0.06	0.16	0.01	0.44	-0.12	0.06	-0.05	Early July
Reinders Folmer et al. (2020). Maintaining compliance when the virus returns: understanding adherence to social distancing measures in the Netherlands in July 2020. Amsterdam Law School Research Paper, (2020-53).	0.04	0.13	0.01	0	0.17	0.18	-0.04	0.03	0.09	0.01	0.44	-0.1	0.06	-0.04	Late July
Reinders Folmer et al. (2021). Social distancing in America: understanding long-term adherence to COVID-19 mitigation recommendations. PloS one, 16(9), e0257945.	0.03	0.13	0.01	0	0.03	0.25	-0.01	0.01	0.18	-0.02	0.52	-0.08	0.02	-0.03
de Bruijn et al. (2023). Cross-theoretical compliance: An integrative compliance analysis of COVID-19 mitigation responses in Israel. Administration & Society, 55(4), 635-670.		0.02	0.03		0.02	0.11	-0.02	0.06			0.19	0.01		-0.09
Liu et al. (2023). Situational Voluntary Compliance. China Review, 23(3), 31-69.	-0.01	0.06	0.02	0.05	0.05	0.1		0.01			0.6	-0.05	-0.03	-0.03
Mean association	0.0272727	0.0833333	0.00916667	0.00909091	0.0716667	0.135	-0.0336364	0.0458333	0.143333	0.015	0.340833	-0.0808333	0.0309091	-0.045
% support	0.1818	0.75	0.0833	0.0909	0.6666	0.9167	0.2727	0.5	0.3333	0.1	1	0.75	0.3636	0.75
